# Supplementary material for: How Does ACR BI-RADS® v2025 Change the Radiologist’s Approach? A Practical Guide Across Mammography, Ultrasound, and MRI: A Narrative Review
Source: Diagnostics (Basel). 2026 Jul 7;16(13):2135. doi: 10.3390/diagnostics16132135 (PMC13361901; doi:10.3390/diagnostics16132135)
Supplement: Supplementary file 1 [file diagnostics-16-02135-s001.zip]

Archive with 1 entries (1 files):
- diagnostics-4394100-supplementary.pdf
